# Supplementary material for: Metal–Organic Framework Derived Ni2P/FeP@NPC Heterojunction as Stability Bifunctional Electrocatalysts for Large Current Density Water Splitting
Source: Molecules. 2023 Feb 28;28(5):2280. doi: 10.3390/molecules28052280 (PMC10005255; doi:10.3390/molecules28052280)
Supplement: Supplementary file 1 [file molecules-28-02280-s001.zip]

Archive with 1 entries (1 files):
- molecules-2187932-supplementary.pdf
